# Supplementary material for: Bicuspid aortic valve stenosis is characterized by increased angiogenesis, inflammation, and a higher valvular-to-systemic calcification ratio than tricuspid aortic valve stenosis
Source: Basic Res Cardiol. 2026 Jun 27;121(4):801–16. doi: 10.1007/s00395-026-01191-8 (PMC13372849; doi:10.1007/s00395-026-01191-8)
Supplement: Supplementary file 1 — Supplementary file1 (XLSX 11 KB) [file 395_2026_1191_MOESM1_ESM.xlsx]

## Sheet: Tabelle1
Baseline Characteristics of the SAVR Cohort
	BAV (n=27)	TAV (n=35)	P Value
Age, years	62.4±10.1	68.3±7.3	0.01
Body mass index, kg/m2	28.1±4.3	28.6±4.9	0.67
Female, %	3 (11.1)	3 (8.6)	1
Left ventricular EF, %	55.6±9.3	53.2±10.8	0.36
COPD, %	1 (3.7)	5 (14.3)	0.22
Coronary artery disease, %	10 (37.0)	19 (54.3)	0.21
Myocardial infarction, %	2 (7.4)	5 (14.3)	0.45
Previous PCI, %	3 (11.1)	4 (11.4)	1
Previous cardiac surgery, %	1 (3.7)	0	0.43
Atrial fibrillation, %	2 (7.4)	7 (20.0)	0.28
Stroke, %	1 (3.7)	2 (2.8)	1
Arterial hypertension, %	19 (70.4)	23 (65.7)	0.79
Diabetes mellitus, %	7 (25.7)	11 (31.4)	0.78
Hypercholesterolemia, %	12 (44.4)	25 (71.4)	0.04
Peripheral artery disease, %	2 (7.4)	6 (17.1)	0.45
Creatinine, mg/dL	1.0±0.3	0.9±0.3	0.56
Hemoglobin, g/dL	13.8±1.9	13.7±2.3	0.75
Leucocytes, G/l	7.5±2.6	7.4±2.2	0.84
Troponin, pg/mL	13.6 (9.1 - 26.3)	18.2 (9.2 - 25.6)	0.67
Chronic renal failure, %	2 (7.4)	3 (8.6)	1
Dialysis, %	0	0	1
