# Supplementary material for: Bicuspid aortic valve stenosis is characterized by increased angiogenesis, inflammation, and a higher valvular-to-systemic calcification ratio than tricuspid aortic valve stenosis
Source: Basic Res Cardiol. 2026 Jun 27;121(4):801–16. doi: 10.1007/s00395-026-01191-8 (PMC13372849; doi:10.1007/s00395-026-01191-8)
Supplement: Supplementary file 2 — Supplementary file2 (XLSX 12 KB) [file 395_2026_1191_MOESM2_ESM.xlsx]

## Sheet: Tabelle1
ID	Symbol	Mean	log2(FC)	adj.P-Value
ENSG00000029559	IBSP	20.0471	6.80166	0.00454029
ENSG00000170369	CST2	58.7943	5.96202	0.0439454
ENSG00000165891	E2F7	7.6475	4.96112	0.0285146
ENSG00000146013	GFRA3	11.4533	4.39007	0.0439454
ENSG00000163017	ACTG2	220.051	4.23632	0.0483369
ENSG00000107984	DKK1	31.515	4.21957	0.00013833
ENSG00000101194	SLC17A9	32.2239	3.70851	0.0313136
ENSG00000106366	SERPINE1	1111.75	3.55495	1.71723e-06
ENSG00000255737	AGAP2-AS1	30.4148	3.37187	0.0483369
ENSG00000029534	ANK1	13.0353	3.31511	0.0483369
ENSG00000146250	PRSS35	112.011	3.25702	0.00948811
ENSG00000025708	TYMP	48.4751	2.78478	0.0483369
ENSG00000107130	NCS1	53.4751	2.7329	0.00154847
ENSG00000096696	DSP	1195.5	2.71284	0.000314468
ENSG00000185633	NDUFA4L2	42.3051	2.61738	0.0246485
ENSG00000052749	RRP12	25.9849	2.33933	0.0452023
ENSG00000164932	CTHRC1	215.493	2.23044	0.00609375
ENSG00000149923	PPP4C	42.7942	2.06968	0.0379307
ENSG00000108821	COL1A1	10571.1	2.0631	0.00807999
ENSG00000063660	GPC1	89.4895	1.93212	0.0439454
ENSG00000182667	NTM	1355.33	1.8914	0.00343292
ENSG00000130635	COL5A1	1573.58	1.88861	0.00536565
ENSG00000131389	SLC6A6	828.447	1.77211	0.0350306
ENSG00000134363	FST	162.858	1.76154	0.0491534
ENSG00000041982	TNC	2211.14	1.7	0.0350306
ENSG00000134871	COL4A2	978.267	1.5613	0.0167481
ENSG00000124762	CDKN1A	470.23	1.55599	0.0451932
ENSG00000115414	FN1	53440	1.48807	0.0342785
ENSG00000064651	SLC12A2	1064.6	1.47911	0.0451932
ENSG00000204262	COL5A2	1590.78	1.42933	0.0223172
ENSG00000143369	ECM1	789.007	1.406	0.0192115
ENSG00000186340	THBS2	4466.42	1.4045	0.000748799
ENSG00000168542	COL3A1	16517.7	1.26615	0.00948811
ENSG00000102007	PLP2	357.086	1.21288	0.0439454
ENSG00000187498	COL4A1	1687.39	1.20674	0.0223172
ENSG00000164692	COL1A2	16278.9	1.16615	0.00948811
ENSG00000128595	CALU	4683.78	1.01248	0.0483369
ENSG00000137809	ITGA11	1220.51	0.993581	0.00695911
ENSG00000172667	ZMAT3	2267.47	0.723022	0.0439454
ENSG00000136240	KDELR2	2518.3	0.626054	0.0335156
ENSG00000156642	NPTN	829.926	0.491217	0.0246485
ENSG00000136160	EDNRB	587.282	-1.18362	0.00948811
ENSG00000054219	LY75	169.428	-1.6919	0.0483369
ENSG00000247746	USP51	116.98	-1.74829	0.0444268
ENSG00000113594	LIFR	3759.28	-1.82173	0.00579645
ENSG00000156239	N6AMT1	146.684	-1.91921	0.00202932
ENSG00000121417	ZNF211	124.482	-2.27625	0.0439454
ENSG00000267040	RP11-35G9.3	61.2817	-2.95719	0.0342785
ENSG00000171817	ZNF540	172.92	-3.44678	0.00774834
ENSG00000196466	ZNF799	176.587	-3.77994	0.00343292
ENSG00000281772	RP11-567F11.2	23.2267	-4.20107	0.0483369
ENSG00000167302	TEPSIN	50.964	-4.3937	0.0483369
ENSG00000258796	CTD-2560C21.1	9.56812	-4.68333	0.0466987
ENSG00000221843	C2orf16	28.6022	-5.17331	0.00948811
ENSG00000166819	PLIN1	39.2863	-6.08324	0.00842233
ENSG00000268543	CTD-2619J13.16	17.9716	-6.17694	0.0350306
ENSG00000179935	LINC00652	9.13468	-6.21622	0.0439454
ENSG00000144820	ADGRG7	108.026	-26.6259	1.96775e-13
