# Supplementary material for: Bicuspid aortic valve stenosis is characterized by increased angiogenesis, inflammation, and a higher valvular-to-systemic calcification ratio than tricuspid aortic valve stenosis
Source: Basic Res Cardiol. 2026 Jun 27;121(4):801–16. doi: 10.1007/s00395-026-01191-8 (PMC13372849; doi:10.1007/s00395-026-01191-8)
Supplement: Supplementary file 3 — Supplementary file3 (XLSX 38 KB) [file 395_2026_1191_MOESM3_ESM.xlsx]

## Sheet: Tabelle1
ID	Symbol	Mean	log2(FC)	adj.P-Value
ENSG00000163735	CXCL5	137.346	10.1028	7.31715e-05
ENSG00000029559	IBSP	167.717	9.96989	5.18504e-12
ENSG00000262406	MMP12	68.8058	9.50753	0.00653863
ENSG00000171864	PRND	53.9995	8.75631	1.05218e-06
ENSG00000186847	KRT14	43.0102	8.00581	1.07149e-05
ENSG00000169213	RAB3B	26.2366	7.71482	0.0123692
ENSG00000171388	APLN	32.0537	7.57803	2.19587e-05
ENSG00000196611	MMP1	38.9466	7.39268	0.00417697
ENSG00000171509	RXFP1	20.0374	7.32534	0.0300503
ENSG00000230836	LINC01293	19.5306	7.28832	0.0379491
ENSG00000146678	IGFBP1	13.0425	6.70541	0.014803
ENSG00000116745	RPE65	10.6723	6.42203	0.00752704
ENSG00000230838	LINC01614	99.7279	6.38917	0.000831859
ENSG00000075702	WDR62	12.3143	6.19173	0.0057014
ENSG00000152592	DMP1	22.6492	6.13108	0.00133879
ENSG00000248329	APELA	22.6076	6.11819	0.00903507
ENSG00000134668	SPOCD1	11.6713	6.11469	0.014803
ENSG00000185972	CCIN	8.40371	6.07401	0.0197373
ENSG00000115363	EVA1A	8.28733	6.05185	0.00912503
ENSG00000087237	CETP	7.61612	5.93497	0.0261933
ENSG00000231290	APCDD1L-AS1	10.228	5.9235	0.0105856
ENSG00000037280	FLT4	9.88435	5.874	0.0322174
ENSG00000211662	IGLV3-21	9.25185	5.75361	0.0122818
ENSG00000110675	ELMOD1	11.9435	5.68043	0.0440999
ENSG00000165474	GJB2	8.56699	5.65335	0.0409303
ENSG00000253720	RP11-473O4.3	8.31723	5.61931	0.0201673
ENSG00000136689	IL1RN	34.8205	5.59256	0.000399569
ENSG00000225383	SFTA1P	49.6406	5.51619	5.10398e-05
ENSG00000095752	IL11	5.66567	5.50193	0.0331034
ENSG00000130600	H19	7.55332	5.47605	0.0145643
ENSG00000254709	IGLL5	7.54626	5.46358	0.0300503
ENSG00000164283	ESM1	101.856	5.45812	3.07605e-05
ENSG00000165891	E2F7	9.50518	5.38616	0.00102433
ENSG00000211897	IGHG3	9.51664	5.34139	0.0346136
ENSG00000152760	TCTEX1D1	6.55379	5.28375	0.0364368
ENSG00000205277	MUC12	6.51629	5.27142	0.0399591
ENSG00000101670	LIPG	12.2295	5.22611	0.0149856
ENSG00000136244	IL6	83.2104	5.11185	7.87549e-05
ENSG00000118785	SPP1	2917.02	5.06306	1.43794e-05
ENSG00000147113	CXorf36	46.3626	5.01569	0.00408116
ENSG00000012124	CD22	10.231	4.94361	0.0300503
ENSG00000007968	E2F2	7.00768	4.92474	0.0158848
ENSG00000115163	CENPA	6.7238	4.8678	0.0261933
ENSG00000270547	LINC01235	27.9451	4.83737	0.0376693
ENSG00000170369	CST2	24.2945	4.76689	0.0184469
ENSG00000235888	AF064858.8	14.1099	4.7475	0.00408116
ENSG00000279821	RP11-1334A24.5	4.41279	4.70961	0.0386151
ENSG00000139572	GPR84	8.02254	4.63469	0.0202425
ENSG00000129173	E2F8	7.35355	4.6033	0.0198221
ENSG00000116147	TNR	96.3428	4.50914	0.00480314
ENSG00000104814	MAP4K1	10.5898	4.49049	0.0307692
ENSG00000124203	ZNF831	16.1213	4.48173	0.0324366
ENSG00000211679	IGLC3	40.4736	4.42503	0.0197373
ENSG00000148848	ADAM12	341.54	4.4141	8.36601e-06
ENSG00000237649	KIFC1	7.41591	4.32991	0.010495
ENSG00000281103	TRG-AS1	13.1469	4.29601	0.0334609
ENSG00000184058	TBX1	4.62254	4.29488	0.0466011
ENSG00000126353	CCR7	10.1416	4.25389	0.021606
ENSG00000182853	VMO1	14.9024	4.2307	0.0444591
ENSG00000073737	DHRS9	31.1042	4.20677	0.0197373
ENSG00000175264	CHST1	27.9501	4.18058	0.0054986
ENSG00000159640	ACE	17.4777	4.12755	0.0040341
ENSG00000111644	ACRBP	16.4918	4.11689	0.0245368
ENSG00000138180	CEP55	42.8646	4.0794	0.00141291
ENSG00000176490	DIRAS1	9.30554	4.07098	0.0297103
ENSG00000159167	STC1	249.355	4.05962	0.00331081
ENSG00000197471	SPN	19.259	4.02929	0.00312019
ENSG00000169429	CXCL8	45.71	4.0291	0.00420804
ENSG00000160654	CD3G	78.0559	4.01119	0.0198221
ENSG00000178752	ERFE	40.2212	3.96396	0.000737316
ENSG00000239951	IGKV3-20	31.6007	3.92657	0.0176458
ENSG00000188536	HBA2	18.5795	3.92406	0.0406516
ENSG00000138792	ENPEP	31.0701	3.92368	0.0138881
ENSG00000205559	CHKB-AS1	10.7202	3.91245	0.0278942
ENSG00000107984	DKK1	24.4314	3.90292	0.0473376
ENSG00000146250	PRSS35	162.283	3.90094	0.0007171
ENSG00000156127	BATF	10.7735	3.86551	0.00491592
ENSG00000250538	RP11-92A5.2	13.2516	3.8452	0.048834
ENSG00000185633	NDUFA4L2	87.9416	3.82679	2.19587e-05
ENSG00000236200	KDM4A-AS1	12.2869	3.82239	0.044487
ENSG00000089685	BIRC5	25.5853	3.81153	8.17176e-06
ENSG00000198502	HLA-DRB5	119.365	3.78596	0.00280341
ENSG00000138623	SEMA7A	25.2668	3.76258	0.0189447
ENSG00000029534	ANK1	16.3191	3.75107	0.00197795
ENSG00000143333	RGS16	22.8433	3.68843	0.00151538
ENSG00000174938	SEZ6L2	8.54038	3.68125	0.0479545
ENSG00000153563	CD8A	45.6153	3.63679	0.00916111
ENSG00000167286	CD3D	22.912	3.61689	0.0260141
ENSG00000145287	PLAC8	21.1651	3.5798	0.0414535
ENSG00000110448	CD5	18.6389	3.5714	0.048834
ENSG00000223528	RP11-223P11.3	12.8035	3.54047	0.0201673
ENSG00000099282	TSPAN15	43.0038	3.51582	0.000915454
ENSG00000179314	WSCD1	20.8697	3.51511	0.000588548
ENSG00000204577	LILRB3	20.9633	3.48295	0.0107735
ENSG00000106366	SERPINE1	980.854	3.46134	3.94226e-08
ENSG00000100292	HMOX1	400.297	3.40336	0.000355629
ENSG00000104783	KCNN4	15.9223	3.40084	0.0373614
ENSG00000183742	MACC1	26.9332	3.37933	0.00642874
ENSG00000236304	AP001189.4	10.785	3.36744	0.0406516
ENSG00000232855	AF131217.1	22.6298	3.35837	0.0300503
ENSG00000092929	UNC13D	22.5813	3.35256	0.00280341
ENSG00000157766	ACAN	72.7186	3.309	0.00608723
ENSG00000101194	SLC17A9	23.4049	3.30772	0.0122818
ENSG00000165140	FBP1	25.2363	3.27456	0.0197373
ENSG00000169385	RNASE2	40.0649	3.24733	0.0155195
ENSG00000122547	EEPD1	21.9124	3.17497	0.00667777
ENSG00000158859	ADAMTS4	48.1573	3.16714	0.0331034
ENSG00000157613	CREB3L1	121.883	3.15033	0.000202755
ENSG00000196878	LAMB3	25.5098	3.14457	0.0375405
ENSG00000113296	THBS4	28.7251	3.10405	0.00207216
ENSG00000162747	FCGR3B	21.3816	3.0498	0.0421002
ENSG00000255737	AGAP2-AS1	23.5353	3.04764	1.61208e-06
ENSG00000163762	TM4SF18	124.784	3.04737	0.0331559
ENSG00000175489	LRRC25	38.9896	3.04584	0.00187828
ENSG00000116299	KIAA1324	14.0104	2.92137	0.0261304
ENSG00000171320	ESCO2	41.0482	2.91102	0.0350791
ENSG00000011426	ANLN	180.2	2.90313	0.00790245
ENSG00000211677	IGLC2	51.7628	2.88739	0.0386195
ENSG00000128833	MYO5C	66.7033	2.87644	0.0437225
ENSG00000168685	IL7R	190.075	2.86477	0.00809853
ENSG00000142731	PLK4	23.5939	2.86255	0.00580496
ENSG00000163739	CXCL1	63.553	2.84912	0.0307692
ENSG00000100092	SH3BP1	11.5841	2.83534	0.0300503
ENSG00000180914	OXTR	93.1244	2.8285	0.044487
ENSG00000283103	LLNLR-245B6.1	15.355	2.8255	0.010106
ENSG00000113749	HRH2	35.2822	2.78248	0.00222358
ENSG00000265531	FCGR1CP	13.4576	2.75104	0.0184469
ENSG00000107130	NCS1	51.2186	2.75052	0.000153237
ENSG00000167208	SNX20	87.9345	2.74039	0.0133271
ENSG00000116690	PRG4	3933.13	2.72862	0.00418741
ENSG00000147443	DOK2	16.4155	2.71932	0.0216326
ENSG00000112394	SLC16A10	207.549	2.70425	0.0121558
ENSG00000171574	ZNF584	51.5747	2.69756	0.0316716
ENSG00000116824	CD2	112.902	2.68329	0.026627
ENSG00000168398	BDKRB2	29.5302	2.65406	0.0331034
ENSG00000179431	FJX1	50.7777	2.64223	0.000404846
ENSG00000164932	CTHRC1	256.043	2.60426	0.000120879
ENSG00000171621	SPSB1	78.5564	2.60357	8.82149e-05
ENSG00000052749	RRP12	28.745	2.59387	0.0331034
ENSG00000187498	COL4A1	3601.23	2.54658	3.70803e-06
ENSG00000113361	CDH6	453.183	2.54343	0.0313222
ENSG00000173546	CSPG4	78.5924	2.5425	0.0224904
ENSG00000163638	ADAMTS9	206.002	2.53915	0.047203
ENSG00000174775	HRAS	19.4537	2.52375	0.0197373
ENSG00000229989	MIR181A1HG	33.0123	2.50513	0.0452003
ENSG00000106688	SLC1A1	95.7934	2.48242	0.000399569
ENSG00000150337	FCGR1A	114.972	2.46704	0.0101393
ENSG00000126243	LRFN3	26.7434	2.44116	0.0264353
ENSG00000163814	CDCP1	129.095	2.43877	0.00311979
ENSG00000151014	NOCT	62.7901	2.42828	0.026627
ENSG00000102802	MEDAG	403.769	2.42586	0.0175916
ENSG00000244306	LINC01296	32.2335	2.42569	0.0122818
ENSG00000159733	ZFYVE28	26.056	2.41138	0.00491592
ENSG00000147889	CDKN2A	14.4547	2.39187	0.0384718
ENSG00000108821	COL1A1	11816	2.33953	5.22832e-05
ENSG00000116670	MAD2L2	38.8975	2.33893	0.0115045
ENSG00000061337	LZTS1	29.0311	2.33632	0.0151936
ENSG00000126264	HCST	23.9707	2.32048	0.0442698
ENSG00000173156	RHOD	16.0553	2.31126	0.0197874
ENSG00000139514	SLC7A1	97.8114	2.31022	0.00288514
ENSG00000108700	CCL8	108.334	2.30234	0.0197373
ENSG00000149923	PPP4C	46.5805	2.29788	0.0127799
ENSG00000188766	SPRED3	47.6559	2.28845	0.0269819
ENSG00000211448	DIO2	416.517	2.2566	0.0011508
ENSG00000171951	SCG2	519.666	2.25256	0.0155195
ENSG00000091879	ANGPT2	638.816	2.25172	0.0437225
ENSG00000160796	NBEAL2	40.4698	2.21123	0.00805774
ENSG00000116991	SIPA1L2	146.065	2.20695	0.0202425
ENSG00000137807	KIF23	83.9895	2.18568	0.00994587
ENSG00000277734	TRAC	79.2584	2.17845	0.0121558
ENSG00000161091	MFSD12	63.08	2.17649	0.0482597
ENSG00000136261	BZW2	78.377	2.15242	0.00667777
ENSG00000005238	FAM214B	50.664	2.15179	0.0300503
ENSG00000129925	TMEM8A	53.8092	2.1499	0.048834
ENSG00000096696	DSP	783.471	2.13663	0.00994587
ENSG00000197070	ARRDC1	12.5477	2.12588	0.0379491
ENSG00000116985	BMP8B	53.6471	2.10954	0.0144397
ENSG00000141526	SLC16A3	33.1809	2.0857	0.00752704
ENSG00000186283	TOR3A	87.7865	2.08512	0.00383973
ENSG00000041982	TNC	2612.75	2.06653	6.44126e-05
ENSG00000164694	FNDC1	550.922	2.06424	0.00321109
ENSG00000070190	DAPP1	77.3539	2.05991	0.0433299
ENSG00000213190	MLLT11	62.2408	2.04595	0.0350558
ENSG00000007933	FMO3	200.381	2.03896	0.00562382
ENSG00000130635	COL5A1	1625	2.03842	7.87549e-05
ENSG00000104894	CD37	25.2704	2.03447	0.0404069
ENSG00000086730	LAT2	55.7346	2.02335	0.0379491
ENSG00000114013	CD86	146.526	2.02194	0.00593837
ENSG00000134871	COL4A2	1218.1	2.01582	1.53317e-05
ENSG00000188042	ARL4C	421.104	2.0081	0.000272544
ENSG00000087116	ADAMTS2	522.442	2.00495	0.00608723
ENSG00000141858	SAMD1	12.5137	1.99681	0.0232077
ENSG00000013810	TACC3	35.9466	1.96292	0.0123692
ENSG00000140030	GPR65	97.1719	1.96211	0.0496994
ENSG00000128591	FLNC	195.156	1.95707	0.0379491
ENSG00000198019	FCGR1B	34.2031	1.94395	0.0375405
ENSG00000185477	GPRIN3	580.983	1.93346	0.0062833
ENSG00000066279	ASPM	178.996	1.91918	0.0486172
ENSG00000183688	RFLNB	119.641	1.90814	0.000535364
ENSG00000276368	HIST1H2AJ	23.427	1.89809	0.019733
ENSG00000085514	PILRA	78.9395	1.89288	0.0350791
ENSG00000106952	TNFSF8	62.4502	1.86965	0.0418568
ENSG00000169715	MT1E	88.119	1.84433	0.0424758
ENSG00000155926	SLA	341.65	1.84277	0.000882762
ENSG00000173465	SSSCA1	36.5693	1.82329	0.0393162
ENSG00000184254	ALDH1A3	161.93	1.81129	0.0260141
ENSG00000188452	CERKL	130.792	1.80059	0.0292376
ENSG00000078098	FAP	451.063	1.7964	0.0375405
ENSG00000137462	TLR2	302.471	1.78112	0.0404069
ENSG00000134363	FST	156.78	1.77834	0.00914903
ENSG00000115232	ITGA4	382.073	1.77627	0.00133879
ENSG00000188976	NOC2L	28.5442	1.76558	0.0197373
ENSG00000130592	LSP1	50.9327	1.7631	0.0271894
ENSG00000142634	EFHD2	63.3501	1.75946	0.0113662
ENSG00000025708	TYMP	24.8704	1.75705	0.0197373
ENSG00000177283	FZD8	45.7603	1.74289	0.043723
ENSG00000182199	SHMT2	112.298	1.73395	0.0178444
ENSG00000135077	HAVCR2	181.108	1.73065	0.0005809
ENSG00000115414	FN1	58433.1	1.7246	1.07149e-05
ENSG00000204262	COL5A2	1790.34	1.71927	0.000340919
ENSG00000142871	CYR61	1760.81	1.71781	0.0145643
ENSG00000182871	COL18A1	148.154	1.70381	0.0261555
ENSG00000059804	SLC2A3	90.1711	1.69364	0.032758
ENSG00000135838	NPL	291.138	1.6398	0.00302962
ENSG00000163823	CCR1	309.594	1.63546	0.000484937
ENSG00000168542	COL3A1	19239.5	1.62168	0.000120879
ENSG00000186340	THBS2	4795.47	1.61569	1.53317e-05
ENSG00000130508	PXDN	2422.46	1.58058	0.000832133
ENSG00000120708	TGFBI	1110.66	1.57838	0.0105578
ENSG00000155307	SAMSN1	245.004	1.55388	0.0370579
ENSG00000128805	ARHGAP22	77.1381	1.54369	0.0479545
ENSG00000028277	POU2F2	82.2187	1.54225	0.0336494
ENSG00000145555	MYO10	362.45	1.53287	0.0206012
ENSG00000213626	LBH	139.832	1.52682	0.00752704
ENSG00000095585	BLNK	94.3011	1.5201	0.0313222
ENSG00000125810	CD93	2103.78	1.51038	0.00245143
ENSG00000140521	POLG	75.0624	1.50444	0.0197373
ENSG00000162745	OLFML2B	621.846	1.49789	0.00251234
ENSG00000128606	LRRC17	778.33	1.49281	0.00486906
ENSG00000125148	MT2A	398.747	1.47878	0.0479545
ENSG00000135905	DOCK10	669.697	1.46306	0.0155195
ENSG00000063660	GPC1	63.4513	1.45024	0.0260141
ENSG00000160255	ITGB2	263.582	1.43564	0.0224904
ENSG00000136830	FAM129B	180.857	1.41244	0.0078243
ENSG00000137573	SULF1	7794.95	1.41063	0.00176686
ENSG00000061918	GUCY1B3	315.983	1.39114	0.00245143
ENSG00000103855	CD276	246.541	1.35903	0.0119215
ENSG00000100644	HIF1A	4369.51	1.35411	0.0197373
ENSG00000131389	SLC6A6	613.006	1.35241	0.0389329
ENSG00000182117	NOP10	190.413	1.33373	0.018734
ENSG00000163359	COL6A3	4381.55	1.32856	0.00768795
ENSG00000136167	LCP1	1251.5	1.32661	0.040495
ENSG00000113273	ARSB	344.965	1.32215	0.0136618
ENSG00000213694	S1PR3	324.225	1.2943	0.0463122
ENSG00000132205	EMILIN2	392.252	1.29279	0.0198221
ENSG00000124067	SLC12A4	117.813	1.27497	0.0379491
ENSG00000135269	TES	223.41	1.27376	0.0201673
ENSG00000164692	COL1A2	16386.7	1.26363	0.000298769
ENSG00000147010	SH3KBP1	717.795	1.25882	0.00464304
ENSG00000157227	MMP14	483.607	1.23352	0.0118809
ENSG00000103187	COTL1	257.851	1.21544	0.0463122
ENSG00000155629	PIK3AP1	302.989	1.2075	0.0480457
ENSG00000171067	C11orf24	449.611	1.17742	0.0197373
ENSG00000122862	SRGN	1313.75	1.17622	0.0480457
ENSG00000183955	KMT5A	118.946	1.16913	0.0325568
ENSG00000140416	TPM1	3895.84	1.1226	0.0198221
ENSG00000038945	MSR1	2321.3	1.11442	0.0418568
ENSG00000113758	DBN1	100.296	1.09974	0.013346
ENSG00000144810	COL8A1	1384.84	1.08124	0.0379491
ENSG00000107957	SH3PXD2A	547.736	1.07968	0.00201718
ENSG00000129084	PSMA1	147.102	1.06198	0.0286106
ENSG00000150687	PRSS23	1421.66	1.03325	0.0217535
ENSG00000137809	ITGA11	1187.78	1.03151	1.74662e-05
ENSG00000164733	CTSB	3815.29	1.01704	0.0145643
ENSG00000117385	P3H1	214.896	1.00928	0.00853109
ENSG00000182752	PAPPA	770.983	1.00499	0.0358239
ENSG00000137831	UACA	7310.19	0.993651	0.0382586
ENSG00000099331	MYO9B	396.734	0.9853	0.0108961
ENSG00000116584	ARHGEF2	297.32	0.973704	0.018571
ENSG00000095380	NANS	82.4495	0.895388	0.0418568
ENSG00000198682	PAPSS2	947.449	0.870296	0.013346
ENSG00000065882	TBC1D1	598.832	0.869859	0.0286106
ENSG00000083857	FAT1	3159.01	0.868669	0.0376693
ENSG00000074800	ENO1	909.849	0.863207	0.0496994
ENSG00000054611	TBC1D22A	172.192	0.862402	0.00480314
ENSG00000211455	STK38L	1120.49	0.845478	0.0389329
ENSG00000082781	ITGB5	621.059	0.834236	0.0379491
ENSG00000026508	CD44	5043.22	0.827859	0.0125589
ENSG00000168461	RAB31	2468.04	0.825135	0.0176458
ENSG00000134369	NAV1	1620.37	0.804164	0.0291378
ENSG00000137845	ADAM10	1521.63	0.769781	0.00721891
ENSG00000138119	MYOF	1765.47	0.708035	0.0358239
ENSG00000197535	MYO5A	1785.37	0.707737	0.0295899
ENSG00000198954	KIF1BP	320.739	0.692643	0.0178299
ENSG00000071054	MAP4K4	3809.54	0.667152	0.0123766
ENSG00000143384	MCL1	1550.9	0.612662	0.044487
ENSG00000156642	NPTN	841.853	0.60605	0.0382586
ENSG00000124831	LRRFIP1	2662.87	0.579761	0.0197373
ENSG00000260032	NORAD	4549.22	-0.560055	0.0216326
ENSG00000156976	EIF4A2	3153.49	-0.61805	0.0414535
ENSG00000136451	VEZF1	801.143	-0.63852	0.0412659
ENSG00000130338	TULP4	1163.03	-0.715524	0.0151936
ENSG00000119684	MLH3	597.881	-0.725509	0.0377614
ENSG00000085276	MECOM	882.742	-0.742947	0.0463122
ENSG00000164292	RHOBTB3	872.724	-0.74701	0.0113662
ENSG00000137073	UBAP2	720.972	-0.76939	0.0386195
ENSG00000074201	CLNS1A	504.461	-0.780242	0.0318241
ENSG00000163125	RPRD2	1087.6	-0.781594	0.0343462
ENSG00000058091	CDK14	551.918	-0.800781	0.023634
ENSG00000183199	HSP90AB3P	32.0595	-0.803698	0.048834
ENSG00000164463	CREBRF	1137.21	-0.849126	0.018571
ENSG00000155008	APOOL	554.151	-0.854998	0.0418568
ENSG00000177707	NECTIN3	750.354	-0.860606	0.0266621
ENSG00000178385	PLEKHM3	412.089	-0.907855	0.0379491
ENSG00000186687	LYRM7	295.127	-0.911551	0.0066934
ENSG00000071967	CYBRD1	7071.39	-0.937947	0.0393227
ENSG00000138336	TET1	511.665	-1.0028	0.0322174
ENSG00000137502	RAB30	722.457	-1.00708	0.0140847
ENSG00000107104	KANK1	523.168	-1.01052	0.0247379
ENSG00000101751	POLI	573.924	-1.02276	0.00675472
ENSG00000077684	JADE1	647.891	-1.04565	0.0413604
ENSG00000110318	CEP126	876.432	-1.05317	0.0379491
ENSG00000180354	MTURN	529.683	-1.09187	0.0264353
ENSG00000151623	NR3C2	174.121	-1.09412	0.0408177
ENSG00000177694	NAALADL2	508.645	-1.13209	0.0329187
ENSG00000132970	WASF3	422.42	-1.13545	0.0373614
ENSG00000127951	FGL2	3220.83	-1.13585	0.0122818
ENSG00000046889	PREX2	641.223	-1.15401	0.047203
ENSG00000142039	CCDC97	61.8277	-1.15803	0.0414535
ENSG00000204070	SYS1	197.291	-1.17424	0.0136396
ENSG00000163749	CCDC158	132.788	-1.1986	0.0101393
ENSG00000170464	DNAJC18	155.612	-1.22899	0.019733
ENSG00000136521	NDUFB5	554.901	-1.23325	0.0421002
ENSG00000123427	METTL21B	152.901	-1.24029	0.0367488
ENSG00000064999	ANKS1A	358.153	-1.24183	0.0414535
ENSG00000143458	GABPB2	480.997	-1.25726	0.0328182
ENSG00000112964	GHR	364.153	-1.26268	0.00764607
ENSG00000189221	MAOA	494.344	-1.27943	0.0140847
ENSG00000115109	EPB41L5	398.392	-1.30228	0.0328182
ENSG00000123095	BHLHE41	787.095	-1.30297	0.0331034
ENSG00000196867	ZFP28	284.801	-1.32388	0.0373614
ENSG00000111275	ALDH2	1212.78	-1.33594	0.0054986
ENSG00000111052	LIN7A	342.403	-1.33931	0.0318241
ENSG00000113048	MRPS27	342.364	-1.3642	0.0197373
ENSG00000128918	ALDH1A2	318.787	-1.40011	0.00994587
ENSG00000154330	PGM5	372.322	-1.48978	0.019733
ENSG00000277147	LINC00869	167.29	-1.52525	0.0402121
ENSG00000186310	NAP1L3	170.03	-1.56187	0.000130801
ENSG00000156239	N6AMT1	156.949	-1.56815	0.00151538
ENSG00000185950	IRS2	291.927	-1.57254	0.0448639
ENSG00000004799	PDK4	1766.68	-1.58603	0.0149856
ENSG00000205038	PKHD1L1	2076.42	-1.58736	0.00854525
ENSG00000114107	CEP70	236.992	-1.59217	0.000120879
ENSG00000163006	CCDC138	91.5119	-1.63167	0.0261933
ENSG00000267640	CTD-2554C21.2	44.7582	-1.63451	0.0412081
ENSG00000054219	LY75	167.691	-1.64468	0.0376693
ENSG00000105926	MPP6	483.164	-1.65217	0.0339476
ENSG00000187699	C2orf88	424.049	-1.657	0.0208999
ENSG00000117595	IRF6	146.076	-1.73258	0.0455605
ENSG00000125534	PPDPF	151.018	-1.76438	0.032724
ENSG00000008394	MGST1	203.136	-1.78849	0.026832
ENSG00000113594	LIFR	3728.2	-1.7932	0.0054986
ENSG00000165092	ALDH1A1	923.016	-1.82645	0.0125589
ENSG00000111261	MANSC1	451.772	-1.84864	0.0176458
ENSG00000112186	CAP2	302.61	-1.88682	0.0264353
ENSG00000144837	PLA1A	159.516	-1.89166	0.0197373
ENSG00000177868	SVBP	104.642	-1.92122	0.0136618
ENSG00000101189	MRGBP	70.4978	-1.93572	0.0463122
ENSG00000167925	GHDC	45.2505	-1.9649	0.0463122
ENSG00000185046	ANKS1B	129.231	-1.98715	0.0155195
ENSG00000141431	ASXL3	133.092	-2.04292	0.021606
ENSG00000003137	CYP26B1	90.8244	-2.05151	0.0418568
ENSG00000215845	TSTD1	127.485	-2.05415	0.0496994
ENSG00000102934	PLLP	138.434	-2.10912	0.0244589
ENSG00000272143	FGF14-AS2	23.3918	-2.12982	0.0450565
ENSG00000148297	MED22	131.756	-2.1818	0.0306074
ENSG00000186976	EFCAB6	132.608	-2.18182	0.0140847
ENSG00000150627	WDR17	41.8731	-2.20157	0.0386151
ENSG00000124429	POF1B	235.995	-2.2769	0.0202425
ENSG00000050555	LAMC3	45.5195	-2.29926	0.0320704
ENSG00000163517	HDAC11	62.0031	-2.43926	0.047203
ENSG00000132196	HSD17B7	64.7558	-2.45366	0.0401582
ENSG00000169031	COL4A3	128.317	-2.47686	0.00826521
ENSG00000152580	IGSF10	1403.77	-2.58523	0.0295899
ENSG00000236333	TRHDE-AS1	49.5384	-2.69857	0.0123692
ENSG00000177990	DPY19L2	49.6378	-2.71687	0.0324524
ENSG00000080224	EPHA6	48.3703	-2.80854	0.00854525
ENSG00000137463	MGARP	39.6068	-2.85693	0.0496301
ENSG00000114805	PLCH1	284.157	-2.91531	0.031384
ENSG00000167037	SGSM1	165.348	-2.94509	0.0263989
ENSG00000168702	LRP1B	145.317	-2.95613	0.0151936
ENSG00000175161	CADM2	311.951	-2.98401	0.0216659
ENSG00000108018	SORCS1	79.4805	-2.99253	0.0430746
ENSG00000267253	RP11-209M4.1	11.4531	-2.99634	0.0358239
ENSG00000196466	ZNF799	188.367	-3.01527	0.022562
ENSG00000107518	ATRNL1	387.377	-3.18851	0.00280341
ENSG00000262155	RP11-266L9.5	10.3626	-3.19489	0.0406516
ENSG00000260473	RP11-923I11.4	3.67982	-3.20668	0.0421002
ENSG00000171817	ZNF540	175.017	-3.20853	0.00151538
ENSG00000234882	EIF3EP1	24.5727	-3.21114	0.00299552
ENSG00000123570	RAB9B	57.6028	-3.21284	0.0178444
ENSG00000165379	LRFN5	42.5427	-3.26906	0.0376693
ENSG00000198780	FAM169A	48.56	-3.31584	0.01581
ENSG00000167302	TEPSIN	55.7297	-3.31979	0.046928
ENSG00000157502	MUM1L1	35.489	-3.39472	0.0295899
ENSG00000131771	PPP1R1B	38.8378	-3.39966	0.000832133
ENSG00000164776	PHKG1	16.6162	-3.48669	0.0238219
ENSG00000281772	RP11-567F11.2	24.2322	-3.50221	0.028823
ENSG00000144331	ZNF385B	8.68435	-3.50856	0.0467276
ENSG00000273274	ZBTB8B	6.90855	-3.51731	0.0279645
ENSG00000176204	LRRTM4	42.8804	-3.58504	0.0165872
ENSG00000162814	SPATA17	6.03034	-3.77742	0.0496994
ENSG00000246982	RP1-179N16.6	4.14933	-4.0658	0.00642874
ENSG00000229534	HNRNPA1P53	9.66768	-4.08272	0.0329624
ENSG00000172318	B3GALT1	44.7671	-4.11284	0.0476681
ENSG00000162755	KLHDC9	30.3038	-4.18442	0.0225659
ENSG00000142973	CYP4B1	7.52593	-4.21053	0.0163823
ENSG00000165105	RASEF	5.66519	-4.30249	0.0358239
ENSG00000186439	TRDN	64.8967	-4.42412	2.19587e-05
ENSG00000168772	CXXC4	79.2007	-4.52903	0.0010335
ENSG00000224007	AC019070.1	11.145	-4.59387	0.0463122
ENSG00000260063	RP5-968P14.2	14.812	-4.71977	0.0197697
ENSG00000272097	RP11-421M1.8	14.26	-4.83965	0.0245368
ENSG00000272854	RP4-593H12.1	3.9964	-4.84842	0.0469118
ENSG00000258675	RP11-299L17.3	4.18435	-4.88092	0.0373614
ENSG00000261604	CTD-2636A23.2	5.03856	-4.91078	0.0159871
ENSG00000228695	CES1P1	4.45838	-4.9829	0.0197373
ENSG00000165300	SLITRK5	55.3062	-5.01168	0.000588548
ENSG00000232568	RPL23AP35	14.9626	-5.11772	0.0416148
ENSG00000279700	RP13-554M15.2	5.19345	-5.18973	0.0216326
ENSG00000128573	FOXP2	24.9184	-5.19209	0.0178299
ENSG00000185272	RBM11	8.97757	-5.267	0.000222288
ENSG00000152208	GRID2	32.081	-5.37621	1.74662e-05
ENSG00000170743	SYT9	13.6124	-5.40418	0.0195243
ENSG00000184731	FAM110C	5.29697	-5.52993	0.0467276
ENSG00000170419	VSTM2A	5.31414	-5.5384	0.0358239
ENSG00000274528	CTD-2650P22.2	4.13551	-5.6378	0.0448639
ENSG00000277621	RP11-597M12.2	6.97005	-6.18526	0.0447577
ENSG00000180287	PLD5	6.01482	-6.21344	0.0147171
ENSG00000227579	RP1-35C21.2	4.69105	-6.30716	0.0209305
ENSG00000268433	MTDHP3	6.96848	-6.41659	0.0271204
ENSG00000260339	HEXA-AS1	12.4528	-6.51498	0.000832133
ENSG00000232139	LINC00867	6.71529	-6.82215	0.0379491
ENSG00000144339	TMEFF2	7.63692	-7.01432	0.0122818
ENSG00000166819	PLIN1	38.5227	-8.89802	3.29303e-08
ENSG00000229807	XIST	520.945	-10.2744	1.79659e-05
ENSG00000144820	ADGRG7	107.227	-26.8294	5.29721e-14
