# Supplementary material for: Bicuspid aortic valve stenosis is characterized by increased angiogenesis, inflammation, and a higher valvular-to-systemic calcification ratio than tricuspid aortic valve stenosis
Source: Basic Res Cardiol. 2026 Jun 27;121(4):801–16. doi: 10.1007/s00395-026-01191-8 (PMC13372849; doi:10.1007/s00395-026-01191-8)
Supplement: Supplementary file 4 — Supplementary file4 (XLSX 12 KB) [file 395_2026_1191_MOESM4_ESM.xlsx]

## Sheet: Tabelle1
ID	Term	Ontology Source	Term PValue	Term PValue Corrected with Bonferroni step down	Group PValue	Group PValue Corrected with Bonferroni step down	GOLevels	GOGroups	% Associated Genes	Nr. Genes	Associated Genes Found
GO:0044344	cellular response to fibroblast growth factor stimulus	GO_BiologicalProcess-EBI-UniProt-GOA-ACAP-ARAP_25.05.2022_00h00	3.67133e-05	0.000183566	3.67133e-05	0.000146853	[4, 6]	Group0	8.03571	9	[APLN, CD44, COL1A1, CREB3L1, CXCL8, GPC1, NPTN, SULF1, TBX1]
GO:1903555	regulation of tumor necrosis factor superfamily cytokine production	GO_BiologicalProcess-EBI-UniProt-GOA-ACAP-ARAP_25.05.2022_00h00	0.000361162	0.000361162	0.000361162	0.000361162	[4, 5, 6, 7]	Group1	5.43478	10	[ARHGEF2, CD2, CD86, FCGR1BP, FCGR3B, HAVCR2, IL6, LCP1, SPN, TLR2]
GO:0002040	sprouting angiogenesis	GO_BiologicalProcess-EBI-UniProt-GOA-ACAP-ARAP_25.05.2022_00h00	0.000117382	0.000234764	0.000117382	0.000234764	[4, 5, 6, 7, 8, 9, 10]	Group2	6.92308	9	[ADAMTS9, APELA, CREB3L1, E2F2, E2F7, E2F8, ESM1, FLT4, HMOX1]
GO:0006911	phagocytosis, engulfment	GO_BiologicalProcess-EBI-UniProt-GOA-ACAP-ARAP_25.05.2022_00h00	6.78435e-05	0.000271374	6.78435e-05	0.000203531	[6, 7]	Group3	6.66667	10	[FCGR1A, FCGR1BP, IGHG3, IGLC2, IGLC3, IGLL5, ITGB2, MSR1, RAB31, SH3BP1]
GO:0030198	extracellular matrix organization	GO_BiologicalProcess-EBI-UniProt-GOA-ACAP-ARAP_25.05.2022_00h00	4.03543e-16	5.6496e-15	4.03543e-16	2.8248e-15	[5]	Group4	9.01163	31	[ACAN, ADAM10, ADAMTS2, ADAMTS4, ADAMTS9, CCN1, COL18A1, COL1A1, COL1A2, COL3A1, COL4A1, COL4A2, COL5A1, COL5A2, COL8A1, CREB3L1, DMP1, FAP, IBSP, IL6, LAMB3, LCP1, MMP1, MMP12, MMP14, OLFML2B, PXDN, RXFP1, SULF1, TGFBI, TNR]
GO:0031589	cell-substrate adhesion	GO_BiologicalProcess-EBI-UniProt-GOA-ACAP-ARAP_25.05.2022_00h00	2.37992e-09	2.85591e-08	2.37992e-09	1.42795e-08	[3]	Group5	6.20155	24	[ADAMTS9, ANGPT2, CCN1, CCR7, CD44, CDKN2A, COL1A1, COL3A1, COL8A1, DMP1, FCGR1BP, FN1, ITGA11, ITGA4, ITGB2, ITGB5, LAMB3, MAP4K4, MMP12, MMP14, PXDN, RHOD, SERPINE1, UNC13D]
GO:0007160	cell-matrix adhesion	GO_BiologicalProcess-EBI-UniProt-GOA-ACAP-ARAP_25.05.2022_00h00	1.50151e-07	1.35136e-06	2.37992e-09	1.42795e-08	[4]	Group5	6.8	17	[ADAMTS9, CCR7, CD44, CDKN2A, COL3A1, FCGR1BP, FN1, ITGA11, ITGA4, ITGB2, ITGB5, MAP4K4, MMP12, MMP14, PXDN, RHOD, SERPINE1]
GO:0007492	endoderm development	GO_BiologicalProcess-EBI-UniProt-GOA-ACAP-ARAP_25.05.2022_00h00	8.63126e-09	9.49439e-08	5.99698e-06	2.99849e-05	[4]	Group6	13.0435	12	[APELA, COL4A2, COL5A1, COL5A2, COL8A1, DKK1, FN1, ITGA4, ITGB2, ITGB5, LAMB3, MMP14]
GO:0001704	formation of primary germ layer	GO_BiologicalProcess-EBI-UniProt-GOA-ACAP-ARAP_25.05.2022_00h00	5.39743e-07	4.31794e-06	5.99698e-06	2.99849e-05	[3, 4, 5, 6, 7]	Group6	9.02256	12	[APELA, COL4A2, COL5A1, COL5A2, COL8A1, DKK1, FN1, ITGA4, ITGB2, ITGB5, LAMB3, MMP14]
GO:0007369	gastrulation	GO_BiologicalProcess-EBI-UniProt-GOA-ACAP-ARAP_25.05.2022_00h00	2.42538e-06	1.69777e-05	5.99698e-06	2.99849e-05	[4, 5, 6]	Group6	6.66667	14	[APELA, APLN, COL4A2, COL5A1, COL5A2, COL8A1, DKK1, FN1, IL1RN, ITGA4, ITGB2, ITGB5, LAMB3, MMP14]
GO:0035987	endodermal cell differentiation	GO_BiologicalProcess-EBI-UniProt-GOA-ACAP-ARAP_25.05.2022_00h00	2.1297e-10	2.76861e-09	5.99698e-06	2.99849e-05	[4, 5, 6, 7, 8, 9]	Group6	20.7547	11	[COL4A2, COL5A1, COL5A2, COL8A1, DKK1, FN1, ITGA4, ITGB2, ITGB5, LAMB3, MMP14]
GO:0001944	vasculature development	GO_BiologicalProcess-EBI-UniProt-GOA-ACAP-ARAP_25.05.2022_00h00	6.99774e-17	1.11964e-15	6.99774e-17	5.59819e-16	[4, 5, 6]	Group7	6.00255	47	[ACE, ADAM10, ADAM12, ADAMTS9, ANGPT2, APELA, APLN, ARHGAP22, CCN1, COL18A1, COL1A1, COL1A2, COL3A1, COL4A1, COL4A2, COL5A1, COL8A1, CREB3L1, CSPG4, CXCL8, E2F2, E2F7, E2F8, EMILIN2, ENPEP, ESM1, FAP, FCGR1BP, FLT4, FN1, FZD8, HIF1A, HMOX1, IL6, ITGB2, MMP14, NIBAN2, PXDN, SCG2, SERPINE1, SLC1A1, SULF1, TBX1, TGFBI, THBS2, THBS4, TYMP]
GO:1901342	regulation of vasculature development	GO_BiologicalProcess-EBI-UniProt-GOA-ACAP-ARAP_25.05.2022_00h00	3.66357e-08	3.66357e-07	6.99774e-17	5.59819e-16	[4, 5, 6, 7]	Group7	6.34921	20	[ADAM10, ADAM12, ADAMTS9, ANGPT2, APELA, COL4A2, CREB3L1, CXCL8, E2F2, EMILIN2, FCGR1BP, HIF1A, HMOX1, IL6, ITGB2, NIBAN2, SERPINE1, SULF1, THBS2, THBS4]
GO:0001525	angiogenesis	GO_BiologicalProcess-EBI-UniProt-GOA-ACAP-ARAP_25.05.2022_00h00	1.1215e-17	1.90655e-16	6.99774e-17	5.59819e-16	[3, 4, 5, 6, 7, 8, 9]	Group7	7.2695	41	[ACE, ADAM12, ADAMTS9, ANGPT2, APELA, APLN, ARHGAP22, CCN1, COL18A1, COL4A1, COL4A2, COL8A1, CREB3L1, CSPG4, CXCL8, E2F2, E2F7, E2F8, EMILIN2, ENPEP, ESM1, FAP, FCGR1BP, FLT4, FN1, FZD8, HIF1A, HMOX1, IL6, ITGB2, MMP14, NIBAN2, PXDN, SCG2, SERPINE1, SULF1, TBX1, TGFBI, THBS2, THBS4, TYMP]
GO:0048514	blood vessel morphogenesis	GO_BiologicalProcess-EBI-UniProt-GOA-ACAP-ARAP_25.05.2022_00h00	1.03107e-16	1.5466e-15	6.99774e-17	5.59819e-16	[4, 5, 6, 7, 8]	Group7	6.49547	43	[ACE, ADAM12, ADAMTS9, ANGPT2, APELA, APLN, ARHGAP22, CCN1, COL18A1, COL3A1, COL4A1, COL4A2, COL8A1, CREB3L1, CSPG4, CXCL8, E2F2, E2F7, E2F8, EMILIN2, ENPEP, ESM1, FAP, FCGR1BP, FLT4, FN1, FZD8, HIF1A, HMOX1, IL6, ITGB2, MMP14, NIBAN2, PXDN, SCG2, SERPINE1, SLC1A1, SULF1, TBX1, TGFBI, THBS2, THBS4, TYMP]
GO:0016525	negative regulation of angiogenesis	GO_BiologicalProcess-EBI-UniProt-GOA-ACAP-ARAP_25.05.2022_00h00	2.95688e-06	1.77413e-05	6.99774e-17	5.59819e-16	[4, 5, 6, 7, 8, 9, 10, 11]	Group7	9.52381	10	[ADAMTS9, ANGPT2, COL4A2, CREB3L1, E2F2, NIBAN2, SERPINE1, SULF1, THBS2, THBS4]
GO:0045766	positive regulation of angiogenesis	GO_BiologicalProcess-EBI-UniProt-GOA-ACAP-ARAP_25.05.2022_00h00	7.95751e-05	0.000238725	6.99774e-17	5.59819e-16	[4, 5, 6, 7, 8, 9, 10, 11]	Group7	5.97826	11	[ADAM12, ANGPT2, APELA, CXCL8, EMILIN2, FCGR1BP, HIF1A, HMOX1, IL6, ITGB2, SERPINE1]
