# Supplementary material for: Bicuspid aortic valve stenosis is characterized by increased angiogenesis, inflammation, and a higher valvular-to-systemic calcification ratio than tricuspid aortic valve stenosis
Source: Basic Res Cardiol. 2026 Jun 27;121(4):801–16. doi: 10.1007/s00395-026-01191-8 (PMC13372849; doi:10.1007/s00395-026-01191-8)
Supplement: Supplementary file 5 — Supplementary file5 (XLSX 10 KB) [file 395_2026_1191_MOESM5_ESM.xlsx]

## Sheet: Tabelle1
ID	Symbol	Mean	log2(FC)	adj.P-Value
ENSG00000262406	MMP12	54.8258	7.17181	0.0147183
ENSG00000147697	GSDMC	11.5394	6.91105	0.0316382
ENSG00000152592	DMP1	18.2791	5.44819	0.000137477
ENSG00000235888	AF064858.8	11.3253	5.21596	0.000604811
ENSG00000180644	PRF1	16.5388	5.17376	0.0108686
ENSG00000249001	RP11-742B18.1	9.43808	4.83778	0.016987
ENSG00000270547	LINC01235	22.6705	4.78285	0.0257398
ENSG00000253961	RP11-363L24.3	7.44381	4.6716	0.0344592
ENSG00000145287	PLAC8	16.9075	4.60069	0.00422101
ENSG00000205559	CHKB-AS1	8.71472	4.30489	0.00271668
ENSG00000258531	BANF1P1	14.4404	3.39566	0.044158
ENSG00000157404	KIT	172.128	2.48187	0.0418643
ENSG00000116690	PRG4	3703.28	1.95346	0.00816837
ENSG00000183688	RFLNB	119.661	1.30331	0.000819419
ENSG00000162745	OLFML2B	661.009	0.88078	0.044158
ENSG00000037474	NSUN2	183.415	0.76398	0.0149107
ENSG00000145819	ARHGAP26	434.285	0.706367	0.0118727
ENSG00000150627	WDR17	75.0107	-2.65377	0.00746153
ENSG00000213144	RP11-64B16.2	6.6381	-3.26188	0.0316382
ENSG00000152208	GRID2	19.7934	-3.98394	0.00746153
ENSG00000170419	VSTM2A	10.4633	-5.87677	0.00746153
ENSG00000140873	ADAMTS18	0.709237	-18.6213	8.45104e-06
