# Supplementary material for: Bicuspid aortic valve stenosis is characterized by increased angiogenesis, inflammation, and a higher valvular-to-systemic calcification ratio than tricuspid aortic valve stenosis
Source: Basic Res Cardiol. 2026 Jun 27;121(4):801–16. doi: 10.1007/s00395-026-01191-8 (PMC13372849; doi:10.1007/s00395-026-01191-8)
Supplement: Supplementary file 6 — Supplementary file6 (XLSX 11 KB) [file 395_2026_1191_MOESM6_ESM.xlsx]

## Sheet: Tabelle 1
Baseline Characteristics of the tavi cohort
	bAVS (n=25)	AVS (n=1083)	P Value
Age, years	78.4±5.6	80.9±6.2	0.09
Body mass index, kg/m2	24.0±2.9	26.9±5.0	0.02
Female, %	8 (32)	499 (46.1)	0.3
EuroSCORE II, %	2.2 (1.6 - 5.9)	3.8 (2.3 - 6.7)	0.04
STS-PROM, %	2.0 (1.5 - 3.0)	3.5 (2.3 - 5.4)	0.01
Left ventricular EF, %	48.9±16.7	55.4±11.5	0.03
COPD, %	2 (8.0)	151 (13.9)	1
Coronary artery disease, %	10 (40.0)	671 (62.0)	0.48
Myocardial infarction, %	4 (16.0)	117 (10.8)	0.15
Previous PCI, %	9 (36.0)	409 (37.8)	0.48
Previous cardiac surgery, %	0 (0)	133 (12.3)	0.15
Atrial fibrillation, %	5 (20.0)	482 (44.5)	0.16
Stroke, %	0 (0)	110 (10.2)	0.25
Arterial hypertension, %	11 (44.0)	906 (83.6)	0.006
Diabetes mellitus, %	2 (8.0)	307 (28.3)	0.12
Hypercholesterolemia, %	10 (40.0)	738 (68.2)	0.14
Peripheral artery disease, %	6 (24.0)	461 (42.6)	0.36
Creatinine, mg/dL	1.0±0.3	1.3±0.7	0.11
Hemoglobin, g/dL	12.6±2.3	11.8±1.8	0.06
Leucocytes, G/l	7.8±1.8	7.5±2.9	0.53
Troponin, pg/mL	21.8 (13.9 - 28.0)	24.9 (16.8 - 40.5)	0.19
Chronic renal failure, %	0 (0)	80 (7.4)	0.39
Dialysis, %	0 (0)	22 (2.0)	1
